# Supplementary material for: Specific Relationship between the Shape of the Readiness Potential, Subjective Decision Time, and Waiting Time Predicted by an Accumulator Model with Temporally Autocorrelated Input Noise
Source: eNeuro. 2018 Feb 12;5(1):ENEURO.0302-17.2018. doi: 10.1523/ENEURO.0302-17.2018 (PMC5815661; doi:10.1523/ENEURO.0302-17.2018)
Supplement: Extended Data 1 — Download Extended Data, ZIP file. [file sup_enu-eN-NWR-0302-17-s02.zip]

Archive with 22 entries (19 files):
- toolbox/
- toolbox/.DS_Store
- __MACOSX/
- __MACOSX/toolbox/
- __MACOSX/toolbox/._.DS_Store
- toolbox/change_beta.m
- __MACOSX/toolbox/._change_beta.m
- toolbox/DDM.m
- __MACOSX/toolbox/._DDM.m
- toolbox/Libet_model.m
- __MACOSX/toolbox/._Libet_model.m
- toolbox/libet_sims_common_params.m
- toolbox/my_fast_prctile.m
- __MACOSX/toolbox/._my_fast_prctile.m
- toolbox/single_run_Libet_sim.m
- __MACOSX/toolbox/._single_run_Libet_sim.m
- toolbox/start_here.m
- __MACOSX/toolbox/._start_here.m
- toolbox/trlGen_chgBeta_randn.m
- toolbox/trlGen_randn.m
- toolbox/try_thresholds.m
- __MACOSX/toolbox/._try_thresholds.m
