# Supplementary material for: Specific Relationship between the Shape of the Readiness Potential, Subjective Decision Time, and Waiting Time Predicted by an Accumulator Model with Temporally Autocorrelated Input Noise
Source: eNeuro. 2018 Feb 12;5(1):ENEURO.0302-17.2018. doi: 10.1523/ENEURO.0302-17.2018 (PMC5815661; doi:10.1523/ENEURO.0302-17.2018)
Supplement: Extended Data 1 — Download Extended Data, ZIP file. [file sup_enu-eN-NWR-0302-17-s02.zip › toolbox/change_beta.m]

function x = change_beta(y,beta)
% Modifies  the beta of the incoming signal
%
% adds sumbeta to the beta of the original signal preserving the phase.
%
% Useage:
%  x = change_beta(y, sumbeta)
%
% Inputs:
%  y - input signal
%  beta - power law scaling exponent
%
% Output:
%  x     - output signal 
%

    if iscolumn(y)
        x = change_beta_sub(y,beta);
    elseif isrow(y)
        x = change_beta_sub(y',beta)';
    elseif isReallyMatrix(y)
        x = zeros(size(y));
        for i=1:size(y,2)
            x(:,i) = change_beta_sub(y(:,i),beta);
        end
    else
        error('Invalid input data dimensions.')
    end
end


function x = change_beta_sub(y,beta)
    N2 = floor(size(y,1)/2)-1;

    f = (2:(N2+1))';

    A2 = 1./(f.^(beta/2));

    d = [1; A2; 1/((N2+2)^beta); flipud(A2)];

    z = fft(y);

    z = z.*sqrt(d.^2);
    % SHOULD ABOVE BE sqrt(d) or just d?
    % BUTTERWORTH_FILTER_VIA_FFT APPLIES sqrt BEFORE MULTIPLYING COEFFECIENTS.
        
    x =ifft(z);
    
    % Calculate the envelope
    %envelope = abs(hilbert(x));
    % Calculate the energy in the sound
    %energyInSound = mean(envelope.^2);
    
%    l2norm = norm(x,2)^2/numel(x);
%    x = x ./ l2norm;

%    x = x-mean(x);
%    x = x./std(x);
end
