# Supplementary material for: Specific Relationship between the Shape of the Readiness Potential, Subjective Decision Time, and Waiting Time Predicted by an Accumulator Model with Temporally Autocorrelated Input Noise
Source: eNeuro. 2018 Feb 12;5(1):ENEURO.0302-17.2018. doi: 10.1523/ENEURO.0302-17.2018 (PMC5815661; doi:10.1523/ENEURO.0302-17.2018)
Supplement: Extended Data 1 — Download Extended Data, ZIP file. [file sup_enu-eN-NWR-0302-17-s02.zip › toolbox/DDM.m]

function [OUTPUT,INPUT] = DDM(nTrials,maxSteps,dt,I,k,varargin)
%
% function OUTPUT = DDM(nTrials,maxSteps,dt,urgency,decay,[INPUT],[tStart])
%
% If no INPUT is provided, input defaults to randn(nTrials,maxSteps)
% tStart is the amount of delay before the accumulator starts.
%
persistent I_sched
if isempty(I_sched)
    I_sched = zeros(1,maxSteps);
end

if isempty(varargin) || isempty(varargin{1})
    INPUT = single(randn(nTrials,maxSteps));
else
    INPUT = single(varargin{1});
end

if length(varargin)>1
    tStart = varargin{2};
else
    tStart = 1;
end

if ~isscalar(I) && ~(length(I)==maxSteps)
    error('Urgency vector must be same length as trial.')
else
    I_sched(:) = I;
end

c=0.1; % noise scaling factor

% generate time series

%OUTPUT = zeros(nTrials,maxSteps,'single');
OUTPUT = nan(nTrials,maxSteps,'single');

if k==0 % no leak
    OUTPUT(:,tStart:maxSteps) = cumsum(bsxfun(@plus,I_sched(tStart:maxSteps)*dt,c*INPUT(:,tStart:maxSteps)*sqrt(dt)),2);
else
    x=zeros(nTrials,1); % initial state
    dx=zeros(nTrials,1); % dx
    for j = tStart:maxSteps
        dx(:) = (-k*x + I_sched(j))*dt + c*INPUT(:,j)*sqrt(dt);
        x(:) = x + dx;
        OUTPUT(:,j) = single(x);
    end        
end
    % ALL DONE!
    
    
