# Supplementary material for: Specific Relationship between the Shape of the Readiness Potential, Subjective Decision Time, and Waiting Time Predicted by an Accumulator Model with Temporally Autocorrelated Input Noise
Source: eNeuro. 2018 Feb 12;5(1):ENEURO.0302-17.2018. doi: 10.1523/ENEURO.0302-17.2018 (PMC5815661; doi:10.1523/ENEURO.0302-17.2018)
Supplement: Extended Data 1 — Download Extended Data, ZIP file. [file sup_enu-eN-NWR-0302-17-s02.zip › toolbox/Libet_model.m]

function [RESULTS, OUTPUT] = Libet_model(INPUT,epoch,thresh_val,thresh_typ,dt,I,varargin)
%
% RESULTS = Libet_model(INPUT,epoch,thresh_val,thresh_typ,dt,I,[leak])
%
% RESULTS is struct with [EPOCH_IN, EPOCH_OUT, WAIT_TIME, W_TIME, X0]
%
% epoch should be expressed as [tPre tPost] both positive.
%
% TRIALS is a matrix of time series (in the rows) generated using a trlGen
% function.
%
% X0 is the state of the output at just before the first sample of the
% epoch.
%

%
% CHANGE LOG
%
% 17 Jan 2012: ORIGINAL VERSION COMPLETED AND LAUNCHED (AS)
%
% 19 Jan 2012: ALLOW ONE EPOCH OF HISTORY BEFORE STARTING ACCUMULATOR
%   This way at least the INPUT epochs will all have a complete history.
%   Important for comparing trials with long and short wait times.
%
% 19 Jan 2012: ALLOW TO SPECIFY MORE THAN ONE THRESHOLD PERCENTILE TO TRY
%   This is more efficient if you want to try multiple thresholds since you
%   then only need to run prctile once on the data.
%
% 13 Jul 1017: CHANGE FROM PERCENTILE (RELATIVE) THRESHOLD TO ABSOLUTE
%   So threshold parameter will now be in absolute units rather than %.
%

if ~isempty(varargin)
    leak = varargin{1};
else
    leak = 0;
end

tPre = epoch(1);
tPost = epoch(2);
epochLen = sum(epoch)+1;
sz = size(INPUT);
nTrials = sz(1);
trlLen = sz(2);

% run DDM
clear fun DDM
OUTPUT = DDM(nTrials,trlLen,dt,I,leak,INPUT,tPre+1);

% compute threshold
nThresh = length(thresh_val);
if upper(thresh_typ) == 'A' % assume absolute
    thresh_M = thresh_val;
    thresh_W = thresh_M - thresh_M*(1/30);
    pctl_M = nan(size(thresh_M));
    pctl_W = nan(size(thresh_M));
elseif upper(thresh_typ) == 'P' % assume percent
    pctl_M = thresh_val;
    pctl_W = thresh_val-10;
    tmp = my_fast_prctile(abs(OUTPUT(:)),[pctl_M, pctl_W]);
    thresh_M = tmp(1:nThresh); thresh_W = tmp(nThresh+1:end);
else
    error('Ambiguous threshold value. (P)ercentage or (A)bsolute?');
end

RESULTS = cell(1,nThresh);

for iPctl = 1:nThresh
    if isnan(pctl_M)
        disp(sprintf('Trying threshold %d...',thresh_M(iPctl)))
    else
        disp(sprintf('Trying threshold %d...',pctl_M(iPctl)))
    end
    THRESH.PCTL_M = pctl_M(iPctl);
    THRESH.PCTL_W = pctl_W(iPctl);
    THRESH.THRESH_M = thresh_M(iPctl);
    THRESH.THRESH_W = thresh_W(iPctl);
    RESULTS{iPctl} = init_results_struct(nTrials,epochLen,THRESH,dt,I,leak);
    slop = randi([0 0],nTrials,1); %zeros(nTrials,1);%
    for i=1:nTrials
        %%%%%%%%%%%%%%%%%%%%%%%%%%%%%%%%%%%%%%%%%%%%%%%%%%%%%%%%%%%%%%%%%%%%%%%
        IND_M = find(OUTPUT(i,:) >= thresh_M(iPctl))+slop(i);
        %%%%%%%%%%%%%%%%%%%%%%%%%%%%%%%%%%%%%%%%%%%%%%%%%%%%%%%%%%%%%%%
        if ~isempty(IND_M)
            % method 1
            IND_W = find(OUTPUT(i,1:IND_M(1)) <= thresh_W(iPctl))+slop(i);
            RESULTS{iPctl}.WAIT_TIME(i) = IND_M(1);
            RESULTS{iPctl}.W_TIME(i) = IND_W(end)+1;
%             % method 2
%             IND_W = find(OUTPUT(i,1:IND_M(1)) >= thresh_W(iPctl))+slop(i);
%             RESULTS{iPctl}.WAIT_TIME(i) = IND_M(1);
%             RESULTS{iPctl}.W_TIME(i) = IND_W(1);
            %
            [RESULTS{iPctl}.EPOCH_IN(i,:),RESULTS{iPctl}.X0(i)] = extract_epoch(INPUT(i,:),IND_M(1),tPre,tPost);
            [RESULTS{iPctl}.EPOCH_OUT(i,:)] = extract_epoch(OUTPUT(i,:),IND_M(1),tPre,tPost);
        end
    end
end

end

%%%%%%%%%%%%%%%%%%%%%%%%%%%%%%%%%%%%%%%%%%%%%%%%%%%%%%%%%%%%%%%%%%%%%%%%%%

function [epoch,x0] = extract_epoch(trl,t0,tPre,tPost)

    trlLen = length(trl);
    epochLen = tPre+tPost+1;
    epoch = nan(1,epochLen);
    tPre_actual = max((t0-tPre),1);
    tPost_actual = min(t0+tPost,trlLen);
    epoch((tPre-(t0-tPre_actual))+1:(tPre+(tPost_actual-t0))+1) = trl(tPre_actual:tPost_actual);
    x0 = sum(trl(1:tPre_actual-1)); % initial state at start of epoch
end

%%%%%%%%%%%%%%%%%%%%%%%%%%%%%%%%%%%%%%%%%%%%%%%%%%%%%%%%%%%%%%%%%%%%%%%%%%

function RESULTS = init_results_struct(nTrials,epochLen,THRESH,dt,I,k)
%[EPOCH_IN, EPOCH_OUT, WAIT_TIME, W_TIME, X0, EPOCH_CLICK, CLICK_TIMES, CLICK_RT]

    RESULTS = struct(...
        'EPOCH_IN',nan(nTrials,epochLen),...
        'EPOCH_OUT',nan(nTrials,epochLen),...
        'WAIT_TIME',nan(nTrials,1),...
        'W_TIME',nan(nTrials,1),...
        'X0',nan(nTrials,1),...
        'THRESH',THRESH,...
        'PARAMS',init_params_struct(dt,I,k));
end
%%%%%%%%%%%%%%%%%%%%%%%%%%%%%%%%%%%%%%%%%%%%%%%%%%%%%%%%%%%%%%%%%%%%%%%%%%

function PARAMS = init_params_struct(dt,I,k)

    PARAMS = struct(...
        'dt',dt,...
        'I',I,...
        'k',k,...
        'beta',nan);
end
    
