# Supplementary material for: Specific Relationship between the Shape of the Readiness Potential, Subjective Decision Time, and Waiting Time Predicted by an Accumulator Model with Temporally Autocorrelated Input Noise
Source: eNeuro. 2018 Feb 12;5(1):ENEURO.0302-17.2018. doi: 10.1523/ENEURO.0302-17.2018 (PMC5815661; doi:10.1523/ENEURO.0302-17.2018)
Supplement: Extended Data 1 — Download Extended Data, ZIP file. [file sup_enu-eN-NWR-0302-17-s02.zip › toolbox/libet_sims_common_params.m]

function [nTrials,maxSteps,dt,tPre,tPost] = libet_sims_common_params


    nTrials = 1000;
    maxSteps = 50000;
    dt = 0.001;
    tPre = 5000;
    tPost = 500;
    
    
