# Supplementary material for: Specific Relationship between the Shape of the Readiness Potential, Subjective Decision Time, and Waiting Time Predicted by an Accumulator Model with Temporally Autocorrelated Input Noise
Source: eNeuro. 2018 Feb 12;5(1):ENEURO.0302-17.2018. doi: 10.1523/ENEURO.0302-17.2018 (PMC5815661; doi:10.1523/ENEURO.0302-17.2018)
Supplement: Extended Data 1 — Download Extended Data, ZIP file. [file sup_enu-eN-NWR-0302-17-s02.zip › toolbox/my_fast_prctile.m]

function y = my_fast_prctile(x,p,dim)
%PRCTILE Percentiles of a sample.
%   Y = PRCTILE(X,P) returns percentiles of the values in X.  P is a scalar
%   or a vector of percent values.  When X is a vector, Y is the same size
%   as P, and Y(i) contains the P(i)-th percentile.  When X is a matrix,
%   the i-th row of Y contains the P(i)-th percentiles of each column of X.
%   For N-D arrays, PRCTILE operates along the first non-singleton
%   dimension.
%
%   Y = PRCTILE(X,P,DIM) calculates percentiles along dimension DIM.  The
%   DIM'th dimension of Y has length LENGTH(P).
%
%   Percentiles are computed in a simple way to make things run faster!
%   No interpolation.
%
%   Aaron Schurger (Jan 2012) Based on the MatLab version   
%

if ~isvector(p) || numel(p) == 0
    error('stats:prctile:BadPercents', ...
          'P must be a scalar or a non-empty vector.');
elseif any(p < 0 | p > 100) || ~isreal(p)
    error('stats:prctile:BadPercents', ...
          'P must take real values between 0 and 100');
end

% Figure out which dimension prctile will work along.
sz = size(x);
if nargin < 3 
    dim = find(sz ~= 1,1);
    if isempty(dim)
        dim = 1; 
    end
    dimArgGiven = false;
else
    % Permute the array so that the requested dimension is the first dim.
    nDimsX = ndims(x);
    perm = [dim:max(nDimsX,dim) 1:dim-1];
    x = permute(x,perm);
    % Pad with ones if dim > ndims.
    if dim > nDimsX
        sz = [sz ones(1,dim-nDimsX)];
    end
    sz = sz(perm);
    dim = 1;
    dimArgGiven = true;
end

% If X is empty, return all NaNs.
if isempty(x)
    if isequal(x,[]) && ~dimArgGiven
        y = nan(size(p),class(x));
    else
        szout = sz; szout(dim) = numel(p);
        y = nan(szout,class(x));
    end

else
    % Drop X's leading singleton dims, and combine its trailing dims.  This
    % leaves a matrix, and we can work along columns.
    nrows = sz(dim);
    ncols = prod(sz) ./ nrows;
    x = reshape(x, nrows, ncols);

    x = sort(x,1);
    nonnans = ~isnan(x);

        % Get percentiles of the non-NaN values in each column.
        y = nan(numel(p), ncols, class(x));
        for j = 1:ncols
            nj = find(nonnans(:,j),1,'last');
            if nj > 0
                if isequal(p,50) % make the median fast
                    if rem(nj,2) % nj is odd
                        y(:,j) = x((nj+1)/2,j);
                    else         % nj is even
                        y(:,j) = (x(nj/2,j) + x(nj/2+1,j))/2;
                    end
                else
                    xx = x(1:nj,j);
                    y(:,j) = xx(round((p./100).*nj));
                end
            end
        end

    % Reshape Y to conform to X's original shape and size.
    szout = sz; szout(dim) = numel(p);
    y = reshape(y,szout);
end
% undo the DIM permutation
if dimArgGiven
     y = ipermute(y,perm);  
end

% If X is a vector, the shape of Y should follow that of P, unless an
% explicit DIM arg was given.
if ~dimArgGiven && isvector(x)
    y = reshape(y,size(p)); 
end
