# Supplementary material for: Specific Relationship between the Shape of the Readiness Potential, Subjective Decision Time, and Waiting Time Predicted by an Accumulator Model with Temporally Autocorrelated Input Noise
Source: eNeuro. 2018 Feb 12;5(1):ENEURO.0302-17.2018. doi: 10.1523/ENEURO.0302-17.2018 (PMC5815661; doi:10.1523/ENEURO.0302-17.2018)
Supplement: Extended Data 1 — Download Extended Data, ZIP file. [file sup_enu-eN-NWR-0302-17-s02.zip › toolbox/single_run_Libet_sim.m]

function RESULTS = single_run_Libet_sim(beta,urgency,decay,varargin)
%
% function RESULTS = single_run_Libet_sim(beta,urgency,decay,thresholds,threshold_type)
%
% Runs the Libet simulation with the given parameters.
% 
% RESULTS has the following fields:
%  EPOCH_IN : stochastic input to the accumulator time locked to the first 
%             threshold crossing time of the output.
%  EPOCH_OUT : output of the accumulator time locked to the first threshold
%              crossing time.
%  WAIT_TIME : waiting time
%  W_TIME : W time
%  X0     : initial state at start of epoch
%  THRESH : the threshold for movement (M) and the warning threshold (W)
%           expressed as a percentile and in absolute units.
%  PARAMS : parameters that were used when running the sim (dt, I, k, beta)
%
% Aaron Schurger, Jan 2012
%

if ~isempty(varargin)
    thresh_list = varargin{1};
    thresh_typ = varargin{2};
else
    thresh_list = [50:10:90,95,99];
    thresh_typ = 'P';
end
    [nTrials,maxSteps,dt,tPre,tPost] = libet_sims_common_params;
    epoch = [tPre,tPost];

        TRIALS = randn(nTrials,maxSteps,'single');
        INPUT = trlGen_chgBeta_randn(nTrials,maxSteps,dt,beta,TRIALS);
        RESULTS = try_thresholds(INPUT,epoch,thresh_list,thresh_typ,dt,urgency,decay);
        % The below is not ideal, but we want to save the value of beta
        % used. Should find a way to have beta saved to the params no
        % matter how the model is called. (AS 19 Nov 2016)
        for i=1:length(RESULTS)
            RESULTS{i}.PARAMS.beta = beta;
        end

return
    
    
%%%%%%%%%%%%%%%%%%%%%%%%%%%%%%%%%%%%%%%%%%%%%%%%%%%%%%%%%%%%%%%%%%%%%%%%%
