# Supplementary material for: Specific Relationship between the Shape of the Readiness Potential, Subjective Decision Time, and Waiting Time Predicted by an Accumulator Model with Temporally Autocorrelated Input Noise
Source: eNeuro. 2018 Feb 12;5(1):ENEURO.0302-17.2018. doi: 10.1523/ENEURO.0302-17.2018 (PMC5815661; doi:10.1523/ENEURO.0302-17.2018)
Supplement: Extended Data 1 — Download Extended Data, ZIP file. [file sup_enu-eN-NWR-0302-17-s02.zip › toolbox/trlGen_chgBeta_randn.m]

function TRIALS = trlGen_chgBeta_randn(nTrials,maxSteps,dt,Beta,varargin)
%
% function TRIALS = trlGen_chgBeta_randn(nTrials,maxSteps,dt,Beta,varargin)
%

% generate time series

if ~isempty(varargin)
    TRIALS = varargin{1};
else
    TRIALS = single(randn(nTrials,maxSteps));
end

if Beta>0
    for i=1:nTrials
%        TRIALS(i,:) = change_beta_and_filter(TRIALS(i,:),Beta,round(1/dt),5,0.05,0)';
        TRIALS(i,:) = change_beta(TRIALS(i,:)',Beta)';
    end
end

%TRIALS = demean(TRIALS,2);
%TRIALS = bsxfun(@plus,TRIALS,[0:maxSteps-1].*dt.*0.001);

% ALL DONE!
