# Supplementary material for: Specific Relationship between the Shape of the Readiness Potential, Subjective Decision Time, and Waiting Time Predicted by an Accumulator Model with Temporally Autocorrelated Input Noise
Source: eNeuro. 2018 Feb 12;5(1):ENEURO.0302-17.2018. doi: 10.1523/ENEURO.0302-17.2018 (PMC5815661; doi:10.1523/ENEURO.0302-17.2018)
Supplement: Extended Data 1 — Download Extended Data, ZIP file. [file sup_enu-eN-NWR-0302-17-s02.zip › toolbox/try_thresholds.m]

function [RESULTS,SUMMARY] = try_thresholds(INPUT,epoch,thresh_list,thresh_typ,dt,I,k)
%
% function [RESULTS,SUMMARY]  = try_thresholds(INPUT,epoch,thresh_list,thresh_typ,dt,I,k)
%
% I is urgency
% k is leak
%
% mINPUT and mOUTPUT are means of the INPUT and OUTPUT epochs.
% Above added 19 Jan 2012 (AS)
%

% Libet_model returns a cell array now by default
RESULTS = Libet_model(INPUT,epoch,thresh_list,thresh_typ,dt,I,k);

%%% DONE!

% Now prepare summary data

nResults = length(RESULTS);
epochLen = size(RESULTS{1}.EPOCH_IN,2);
mINPUT = nan(nResults,epochLen);
mOUTPUT = nan(nResults,epochLen);
WAIT_TIME = cell(1,nResults);
W_TIME = cell(1,nResults);

for i=1:length(RESULTS)    
    mINPUT(i,:) = nanmean(RESULTS{i}.EPOCH_IN);
    mOUTPUT(i,:) = nanmean(RESULTS{i}.EPOCH_OUT);
    WAIT_TIME{i} = RESULTS{i}.WAIT_TIME;
    W_TIME{i} = RESULTS{i}.W_TIME;
end

SUMMARY.mINPUT = mINPUT;
SUMMARY.mOUTPUT = mOUTPUT;
SUMMARY.WAIT_TIME = WAIT_TIME;
SUMMARY.W_TIME = W_TIME;
SUMMARY.PRCTILES = thresh_list;

% long versus short wait-times

mIN_SHORT_WAIT = nan(nResults,epochLen);
mIN_LONG_WAIT = nan(nResults,epochLen);
mOUT_SHORT_WAIT = nan(nResults,epochLen);
mOUT_LONG_WAIT = nan(nResults,epochLen);

for i=1:length(RESULTS)    
    pctl = prctile(RESULTS{i}.WAIT_TIME,[33 66]);
    LONG = RESULTS{i}.WAIT_TIME > pctl(2);
    SHORT = RESULTS{i}.WAIT_TIME < pctl(1);
    mIN_LONG_WAIT(i,:) = nanmean(RESULTS{i}.EPOCH_IN(LONG,:));
    mIN_SHORT_WAIT(i,:) = nanmean(RESULTS{i}.EPOCH_IN(SHORT,:));
    mOUT_LONG_WAIT(i,:) = nanmean(RESULTS{i}.EPOCH_OUT(LONG,:));
    mOUT_SHORT_WAIT(i,:) = nanmean(RESULTS{i}.EPOCH_OUT(SHORT,:));
end

SUMMARY.mIN_LONG_WAIT = mIN_LONG_WAIT;
SUMMARY.mIN_SHORT_WAIT = mIN_SHORT_WAIT;
SUMMARY.mOUT_LONG_WAIT = mOUT_LONG_WAIT;
SUMMARY.mOUT_SHORT_WAIT = mOUT_SHORT_WAIT;

return
